# Supplementary material for: Genetic Predisposition, Fruit Intake and Incident Stroke: A Prospective Chinese Cohort Study
Source: Nutrients. 2022 Nov 28;14(23):5056. doi: 10.3390/nu14235056 (PMC9740837; doi:10.3390/nu14235056)
Supplement: Supplementary file 1 [file nutrients-14-05056-s001.zip]

Archive with 1 entries (1 files):
- nutrients-2011062-supplementary.pdf
